# Supplementary material for: Determination of effective synaptic conductances using somatic voltage clamp
Source: PLoS Comput Biol. 2019 Mar 5;15(3):e1006871. doi: 10.1371/journal.pcbi.1006871 (PMC6420044; doi:10.1371/journal.pcbi.1006871)
Supplement: S1 Data — (ZIP) [file pcbi.1006871.s006.zip]

Archive with 3 entries (3 files):
- conductance.mat
- conductance_extraction.m
- SSC.mat
